# Supplementary material for: Genome mining for natural product biosynthetic gene clusters in the Subsection V cyanobacteria
Source: BMC Genomics. 2015 Sep 3;16(1):669. doi: 10.1186/s12864-015-1855-z (PMC4558948; doi:10.1186/s12864-015-1855-z)
Supplement: Additional file 2: — W. intricata UH strain HT-29-1 and H. welwitschii UH strain IC-52-3 102 housekeeping genes, COGs. (XLSX 118 kb) [file 12864_2015_1855_MOESM2_ESM.xlsx]

## Sheet: Housekeeping genes
Additional file 2: Copy number of housekeeping genes in Westiella intricata UH strain HT-29-1 and Hapalosiphon welwitschii UH strain IC-52-3 in comparison with other sequenced cyanobacteria
Cluster	Description	Functional category		Lyngbya majuscula 3L	Anabaena variabilis ATCC 29413	Crocosphaera watsonii WH 8501	Cyanothece sp ATCC 51142	Cyanothece sp PCC 7424	Cyanothece sp PCC 7425	Cyanothece sp PCC 8801	Microcystis aeruginosa NIES 843	Nostoc punctiforme PCC 73102	Nostoc sp PCC 7120	Trichodesmium erythraeum IMS101	A. Circinalis AWQC131C	A. Circinalis AWQC310F	Westiella intricata UH strain HT-29-1	Hapalosiphon welwitschii UH strain IC-52-3
COG1080	Phosphoenolpyruvate-protein kinase (PTS system EI component in bacteria)	G	Carbohydrate transport and metabolism	1	0	0	0	1	0	0	0	1	0	0	0	0	1	1
COG0361	Translation initiation factor 1 (IF-1)	J	Translation, ribosomal structure and biogenesis	1	1	1	1	1	1	1	0	1	1	1	1	1	1	1
COG0149	Triosephosphate isomerase	G	Carbohydrate transport and metabolism	1	1	1	1	1	1	1	1	1	1	1	1	1	1	1
COG0126	3-phosphoglycerate kinase	G	Carbohydrate transport and metabolism	1	1	1	1	1	1	1	1	1	1	1	1	1	1	1
COG0452	Phosphopantothenoylcysteine synthetase/decarboxylase	H	Coenzyme transport and metabolism	1	1	1	1	1	1	1	1	1	1	1	1	1	1	1
COG0237	Dephospho-CoA kinase	H	Coenzyme transport and metabolism	1	1	1	1	1	1	1	1	1	1	1	1	1	2	2
COG0525	Valyl-tRNA synthetase	J	Translation, ribosomal structure and biogenesis	1	1	1	1	1	1	1	1	1	1	1	1	1	1	1
COG0180	Tryptophanyl-tRNA synthetase	J	Translation, ribosomal structure and biogenesis	1	1	1	1	1	1	1	1	1	1	1	1	1	1	1
COG0532	Translation initiation factor 2 (IF-2; GTPase)	J	Translation, ribosomal structure and biogenesis	1	1	1	1	1	1	1	1	1	1	1	1	1	2	1
COG0231	Translation elongation factor P (EF-P)/translation initiation factor 5A (eIF-5A)	J	Translation, ribosomal structure and biogenesis	1	1	1	1	1	1	1	1	1	1	1	1	1	1	1
COG0172	Seryl-tRNA synthetase	J	Translation, ribosomal structure and biogenesis	1	1	1	1	1	1	1	1	1	1	1	1	1	1	1
COG0103	Ribosomal protein S9	J	Translation, ribosomal structure and biogenesis	1	1	1	1	1	1	1	1	1	1	1	1	1	1	1
COG0096	Ribosomal protein S8	J	Translation, ribosomal structure and biogenesis	1	1	1	1	1	1	1	1	1	1	1	1	1	1	1
COG0049	Ribosomal protein S7	J	Translation, ribosomal structure and biogenesis	1	1	1	1	1	1	1	1	1	1	1	1	1	1	1
COG0098	Ribosomal protein S5	J	Translation, ribosomal structure and biogenesis	1	1	1	1	1	1	1	1	1	1	1	1	1	1	1
COG0522	Ribosomal protein S4 and related proteins	J	Translation, ribosomal structure and biogenesis	1	1	1	1	1	1	1	1	1	1	1	1	1	1	1
COG0092	Ribosomal protein S3	J	Translation, ribosomal structure and biogenesis	1	1	1	1	1	1	1	1	1	1	1	1	1	1	1
COG0052	Ribosomal protein S2	J	Translation, ribosomal structure and biogenesis	1	1	1	1	1	1	1	1	1	1	1	1	1	1	1
COG0185	Ribosomal protein S19	J	Translation, ribosomal structure and biogenesis	1	1	1	1	1	1	1	1	1	1	1	1	1	1	1
COG0186	Ribosomal protein S17	J	Translation, ribosomal structure and biogenesis	1	1	1	1	1	1	1	1	1	1	1	1	1	1	1
COG0099	Ribosomal protein S13	J	Translation, ribosomal structure and biogenesis	1	1	1	1	1	1	1	1	1	1	1	1	1	1	1
COG0048	Ribosomal protein S12	J	Translation, ribosomal structure and biogenesis	1	1	1	1	1	1	1	1	1	1	1	1	1	1	1
COG0100	Ribosomal protein S11	J	Translation, ribosomal structure and biogenesis	1	1	1	1	1	1	1	1	1	1	1	1	1	1	1
COG0051	Ribosomal protein S10	J	Translation, ribosomal structure and biogenesis	1	1	1	1	1	1	1	1	1	1	1	1	1	1	1
COG0097	Ribosomal protein L6P/L9E	J	Translation, ribosomal structure and biogenesis	1	1	1	1	1	1	1	1	1	1	1	1	1	1	1
COG0094	Ribosomal protein L5	J	Translation, ribosomal structure and biogenesis	1	1	1	1	1	1	1	1	1	1	1	1	1	1	1
COG0088	Ribosomal protein L4	J	Translation, ribosomal structure and biogenesis	1	1	1	1	1	1	1	1	1	1	1	1	1	1	1
COG0087	Ribosomal protein L3	J	Translation, ribosomal structure and biogenesis	1	1	1	1	1	1	1	1	1	1	1	1	1	1	1
COG0198	Ribosomal protein L24	J	Translation, ribosomal structure and biogenesis	1	1	1	1	1	1	1	1	1	1	1	1	1	1	1
COG0089	Ribosomal protein L23	J	Translation, ribosomal structure and biogenesis	1	1	1	1	1	1	1	1	1	1	1	1	1	1	1
COG0091	Ribosomal protein L22	J	Translation, ribosomal structure and biogenesis	1	1	1	1	1	1	1	1	1	1	1	1	1	1	1
COG0090	Ribosomal protein L2	J	Translation, ribosomal structure and biogenesis	1	1	1	1	1	1	1	1	1	1	1	1	1	1	1
COG0256	Ribosomal protein L18	J	Translation, ribosomal structure and biogenesis	1	1	1	1	1	1	1	1	1	1	1	1	1	1	1
COG0197	Ribosomal protein L16/L10E	J	Translation, ribosomal structure and biogenesis	1	1	1	1	1	1	1	1	1	1	1	1	1	1	1
COG0200	Ribosomal protein L15	J	Translation, ribosomal structure and biogenesis	1	1	1	1	1	1	1	1	1	1	1	1	1	1	1
COG0093	Ribosomal protein L14	J	Translation, ribosomal structure and biogenesis	1	1	1	1	1	1	1	1	1	1	1	1	1	1	1
COG0102	Ribosomal protein L13	J	Translation, ribosomal structure and biogenesis	1	1	1	1	1	1	1	1	1	1	1	1	1	1	1
COG0080	Ribosomal protein L11	J	Translation, ribosomal structure and biogenesis	1	1	1	1	1	1	1	1	1	1	1	1	1	1	1
COG0244	Ribosomal protein L10	J	Translation, ribosomal structure and biogenesis	1	1	1	1	1	1	1	1	1	1	1	1	1	1	1
COG0081	Ribosomal protein L1	J	Translation, ribosomal structure and biogenesis	1	1	1	1	1	1	1	1	1	1	1	1	1	1	1
COG0343	Queuine/archaeosine tRNA-ribosyltransferase	J	Translation, ribosomal structure and biogenesis	1	1	1	1	1	1	1	1	1	1	1	1	1	1	1
COG0130	Pseudouridine synthase	J	Translation, ribosomal structure and biogenesis	1	1	1	1	1	1	1	1	1	1	1	1	1	1	1
COG0012	Predicted GTPase, probable translation factor	J	Translation, ribosomal structure and biogenesis	1	1	1	1	1	1	1	1	1	1	1	1	1	1	1
COG0016	Phenylalanyl-tRNA synthetase alpha subunit	J	Translation, ribosomal structure and biogenesis	1	1	1	1	1	1	1	1	1	1	1	1	1	1	1
COG0495	Leucyl-tRNA synthetase	J	Translation, ribosomal structure and biogenesis	1	1	1	1	1	1	1	1	1	1	1	1	1	1	1
COG0008	Glutamyl- and glutaminyl-tRNA synthetases	J	Translation, ribosomal structure and biogenesis	1	1	1	1	1	1	1	1	1	1	1	1	1	1	1
COG0030	Dimethyladenosine transferase (rRNA methylation)	J	Translation, ribosomal structure and biogenesis	1	1	1	1	1	1	1	1	1	1	1	1	1	1	1
COG0195	Transcription elongation factor	K	Transcription	1	1	1	1	1	1	1	1	1	1	1	1	1	1	1
COG0250	Transcription antiterminator	K	Transcription	1	1	1	1	1	1	1	1	1	1	1	1	1	1	1
COG0085	DNA-directed RNA polymerase, beta subunit/140 kD subunit	K	Transcription	1	1	1	1	1	1	1	1	1	1	1	1	1	1	1
COG0164	Ribonuclease HII	L	Replication, recombination and repair	1	1	1	1	1	1	1	1	1	1	1	0	0	1	1
COG0468	RecA/RadA recombinase	L	Replication, recombination and repair	1	1	1	1	1	1	1	1	1	1	1	1	1	1	1
COG0177	Predicted EndoIII-related endonuclease	L	Replication, recombination and repair	1	1	1	1	1	1	1	1	1	1	1	1	1	1	1
COG0358	DNA primase (bacterial type)	L	Replication, recombination and repair	1	1	1	1	1	1	1	1	1	1	1	1	1	1	1
COG0552	Signal recognition particle GTPase	U	Intracellular trafficking, secretion, and vesicular transport	1	1	1	1	1	1	1	1	1	1	1	1	1	1	1
COG0201	Preprotein translocase subunit SecY	U	Intracellular trafficking, secretion, and vesicular transport	1	1	1	1	1	1	1	1	1	1	1	1	1	1	1
COG0136	Aspartate-semialdehyde dehydrogenase	E	Amino acid transport and metabolism	1	1	1	1	1	1	1	1	1	1	1	1	1	1	1
COG0329	Dihydrodipicolinate synthase/N-acetylneuraminate lyase	EM	Amino acid transport and metabolism Cell wall/membrane/envelope biogenesis	1	1	1	1	1	1	1	1	1	1	1	1	1	1	2
COG0127	Xanthosine triphosphate pyrophosphatase	F	Nucleotide transport and metabolism	1	1	1	1	1	1	1	1	1	1	1	1	1	1	1
COG0125	Thymidylate kinase	F	Nucleotide transport and metabolism	1	1	1	1	1	1	1	1	1	1	1	1	1	1	1
COG0105	Nucleoside diphosphate kinase	F	Nucleotide transport and metabolism	1	1	1	1	1	1	1	1	1	1	1	1	1	1	1
COG0519	GMP synthase, PP-ATPase domain/subunit	F	Nucleotide transport and metabolism	1	1	1	1	1	1	1	1	1	1	1	1	1	1	1
COG0504	CTP synthase (UTP-ammonia lyase)	F	Nucleotide transport and metabolism	1	1	1	1	1	1	1	1	1	1	1	1	1	1	1
COG0540	Aspartate carbamoyltransferase, catalytic chain	F	Nucleotide transport and metabolism	1	1	1	1	1	1	1	1	1	1	1	1	1	1	1
COG0527	Aspartokinases	E	Amino acid transport and metabolism	2	1	1	1	1	0	1	1	1	1	1	1	1	1	1
COG0148	Enolase	G	Carbohydrate transport and metabolism	1	1	1	2	1	1	1	1	1	1	1	1	1	1	1
COG0171	NAD synthase	H	Coenzyme transport and metabolism	1	1	1	1	1	1	2	1	1	1	1	1	1	1	1
COG0124	Histidyl-tRNA synthetase	J	Translation, ribosomal structure and biogenesis	1	1	1	1	1	1	1	1	1	1	2	1	1	1	1
COG0013	Alanyl-tRNA synthetase	J	Translation, ribosomal structure and biogenesis	1	1	2	1	1	1	1	1	1	1	1	1	1	1	1
COG0541	Signal recognition particle GTPase	U	Intracellular trafficking, secretion, and vesicular transport	1	1	1	2	1	1	1	1	1	1	1	1	1	1	1
COG0037	Predicted ATPase of the PP-loop superfamily implicated in cell cycle control	D	Cell cycle control, cell division, chromosome partitioning	1	1	1	1	1	2	1	1	1	1	1	1	1	2	1
COG0112	Glycine/serine hydroxymethyltransferase	E	Amino acid transport and metabolism	2	1	1	1	1	1	1	1	1	1	1	1	1	1	1
COG0060	Isoleucyl-tRNA synthetase	J	Translation, ribosomal structure and biogenesis	3	1	1	1	1	1	1	1	1	1	1	1	2	1	1
COG0528	Uridylate kinase	F	Nucleotide transport and metabolism	1	1	2	1	1	1	3	1	1	1	1	1	1	1	1
COG0449	Glucosamine 6-phosphate synthetase, contains amidotransferase and phosphosugar isomerase domains	M	Cell wall/membrane/envelope biogenesis	2	1	1	1	1	3	1	1	1	1	1	1	1	1	1
COG0143	Methionyl-tRNA synthetase	J	Translation, ribosomal structure and biogenesis	4	1	1	1	1	1	1	1	1	1	1	1	1	2	2
COG0020	Undecaprenyl pyrophosphate synthase	I	Lipid transport and metabolism	1	2	1	2	1	1	1	1	2	2	1	1	1	1	1
COG0537	Diadenosine tetraphosphate (Ap4A) hydrolase and other HIT family hydrolases	FGR	Nucleotide transport and metabolism Carbohydrate transport and metabolism General function prediction only	1	2	1	1	1	1	1	1	2	2	2	1	1	2	6
COG0215	Cysteinyl-tRNA synthetase	J	Translation, ribosomal structure and biogenesis	2	2	2	2	1	1	1	1	1	1	1	1	1	1	1
COG0462	Phosphoribosylpyrophosphate synthetase	FE	Nucleotide transport and metabolism Amino acid transport and metabolism	3	2	1	1	1	1	2	1	1	1	1	1	1	1	2
COG0441	Threonyl-tRNA synthetase	J	Translation, ribosomal structure and biogenesis	1	3	1	3	1	1	1	2	1	2	1	1	2	1	1
COG0492	Thioredoxin reductase	O	Posttranslational modification, protein turnover, chaperones	2	2	2	0	1	2	1	1	2	3	1	0	0	2	2
COG0167	Dihydroorotate dehydrogenase	F	Nucleotide transport and metabolism	1	2	2	2	2	2	2	2	1	2	1	2	2	1	1
COG0284	Orotidine-5'-phosphate decarboxylase	F	Nucleotide transport and metabolism	1	2	2	2	2	1	2	2	2	2	2	2	2	1	1
COG0461	Orotate phosphoribosyltransferase	F	Nucleotide transport and metabolism	1	2	2	2	2	1	2	2	2	2	2	1	1	1	1
COG0018	Arginyl-tRNA synthetase	J	Translation, ribosomal structure and biogenesis	2	2	1	2	2	2	1	2	2	2	2	1	1	1	1
COG0455	ATPases involved in chromosome partitioning	D	Cell cycle control, cell division, chromosome partitioning	0	2	1	0	1	5	3	0	3	2	3	0	0	2	2
COG2890	Methylase of polypeptide chain release factors	J	Translation, ribosomal structure and biogenesis	2	3	1	1	2	3	1	1	3	3	1	1	1	2	1
COG0086	DNA-directed RNA polymerase, beta' subunit/160 kD subunit	K	Transcription	2	2	1	2	2	2	2	2	2	2	2	2	2	2	1
COG0061	Predicted sugar kinase	G	Carbohydrate transport and metabolism	2	2	2	2	2	2	2	2	2	2	2	2	2	2	2
COG0024	Methionine aminopeptidase	J	Translation, ribosomal structure and biogenesis	2	2	2	2	3	1	2	2	2	2	2	2	2	2	2
COG0621	2-methylthioadenine synthetase	J	Translation, ribosomal structure and biogenesis	2	2	2	2	2	2	2	2	2	2	2	2	2	2	2
COG0459	Chaperonin GroEL (HSP60 family)	O	Posttranslational modification, protein turnover, chaperones	2	3	2	2	2	2	2	2	3	2	2	2	2	2	2
COG0006	Xaa-Pro aminopeptidase	E	Amino acid transport and metabolism	3	2	2	2	2	3	2	1	3	2	2	1	1	2	2
COG0142	Geranylgeranyl pyrophosphate synthase	H	Coenzyme transport and metabolism	2	2	2	2	3	3	2	2	2	2	3	2	2	3	3
COG2812	DNA polymerase III, gamma/tau subunits	L	Replication, recombination and repair	2	2	1	3	5	2	2	2	3	2	1	1	1	1	1
COG0009	Putative translation factor (SUA5)	J	Translation, ribosomal structure and biogenesis	3	2	2	3	4	2	2	2	2	2	2	2	2	2	2
COG0057	Glyceraldehyde-3-phosphate dehydrogenase/erythrose-4-phosphate dehydrogenase	G	Carbohydrate transport and metabolism	2	3	3	2	2	3	2	2	2	3	3	3	2	2	2
COG0480	Translation elongation factors (GTPases)	J	Translation, ribosomal structure and biogenesis	3	2	3	4	3	2	3	2	3	2	3	1	1	3	3
COG0750	Predicted membrane-associated Zn-dependent proteases 1	M	Cell wall/membrane/envelope biogenesis	3	3	3	3	3	3	3	3	3	3	3	3	3	3	1
COG0071	Molecular chaperone (small heat shock protein)	O	Posttranslational modification, protein turnover, chaperones	3	3	2	3	2	4	2	2	6	2	6	1	1	6	5
COG1109	Phosphomannomutase	G	Carbohydrate transport and metabolism	2	4	4	4	3	3	2	3	4	4	3	4	4	3	2
